# Supplementary material for: Autophagy impairment in liver CD11c+ cells promotes non-alcoholic fatty liver disease through production of IL-23
Source: Nat Commun. 2022 Mar 17;13:1440. doi: 10.1038/s41467-022-29174-y (PMC8931085; doi:10.1038/s41467-022-29174-y)
Supplement: Supplementary file 4 — Source Data [file 41467_2022_29174_MOESM4_ESM.xlsx]

## Sheet: Figure 2
	Figure 2a	WT NCD	WT HFD
		18	33.7
		15.3	29.8
		21.5	30.7
		17.6	28.9
		20.7	31.4
	Figure 2b	WT NCD	WT HFD		WT NCD	WT HFD
		2.9	2.1		1	5.4
		2	1.1		1	1.9
	Figure 2c	WT NCD	WT NCD+CQ	WT HFD	WT HFD+CQ
		2106	2451	2438	2796
		2143	2465	2475	2825
		2214	2508	2318	2758
		2094	2478	2590	2703

## Sheet: Figure 3
		CLEC4f- Macrophages					TIM4+ KC					TIM4- KC
	Figure 3b	WT NCD	WT HFD	Atg5 CD11cKO NCD	Atg5 CD11cKO HFD		WT NCD	WT HFD	Atg5 CD11cKO NCD	Atg5 CD11cKO HFD		WT NCD	WT HFD	Atg5 CD11cKO NCD	Atg5 CD11cKO HFD
		1584	1837	1701	1896		2192	1750	1732	1548		5312	4827	4834	5258
		1564	1810	1466	1581		1945	2033	1821	1592		4621	3821	5242	4642
		1287	1845	1667	1780		1922	1914	2283	1693		3587	4448	4542	5223
		1162	1605	1945	1384		1514	1824	2719	1481		3761	4385	4455	4704
		1395	1634	1680	1723		1580	1634	2458	1507		3492	4055	4499	4096
		%CLEC4f- Macrophages					%TIM4+ KC
	Figure 3c	WT NCD	WT HFD	Atg5 CD11cKO NCD	Atg5 CD11cKO HFD		WT NCD	WT HFD	Atg5 CD11cKO NCD	Atg5 CD11cKO HFD
		5.09	21.9	9.15	18.5		80.1	39.1	63.6	35.1
		7.54	33.8	4.64	11.8		75.4	26.8	80.8	48.6
		5.94	26.3	12	17.3		70.8	36.5	54.6	33.5
		9.75	23.7	10.9	11.7		71.2	39.9	57.7	65.1
		7.45	25.2	11.4	22.2		76.7	34.5	56.9	40.1
		%TIM4- KC					%CD11c+ MHCII+
		WT NCD	WT HFD	Atg5 CD11cKO NCD	Atg5 CD11cKO HFD		WT NCD	WT HFD	Atg5 CD11cKO NCD	Atg5 CD11cKO HFD
		14.7	38.2	27.1	46.2		1.9	1.8	1.94	3.11
		17	38.8	14.4	39.5		1.97	2.52	2.55	3.61
		22.9	36.4	31.6	48.9		2.07	2.61	2.14	3.43
		17	35.4	29.9	22.7		2.23	2.2	1.81	3.61
		13.2	40.1	30.4	37.3		1.96	2.52	1.81	3.42

## Sheet: Figure 4
		Figure 4a
			WT					Atg5 CD11cKO											Figure 4e GTT
		0	19.2	20.8	20.4	20.3	19.6	21.9	23.3	22.2	19.2	21.3
		2	21.1	24.7	22.9	23.1	21.4	28.1	30.5	27.3	22.7	26.3							minutes	WT					Atg5 CD11cKO
		4	21.5	26	23.6	24.2	21.15	33.3	36.45	31.25	24.1	30.4							0	169	182	182	168	138	268	199	208	160	206
		6	24.5	29	26.6	27.2	24.15	36.3	39.45	34.25	27.1	33.4							20	353	498	581	450	425	600	542	516	411	539
		8	24.9	30.3	27.3	28.3	23.9	41.5	45.4	38.2	28.5	37.5							40	524	522	581	546	486	600	586	600	600	600
		10	27.25	33.55	29.8	29.9	24.8	44.2	46.15	42.85	33	42.1							60	503	498	590	528	451	600	578	600	538	600
		12	29.6	36.8	32.3	31.5	25.7	46.9	46.9	47.5	37.5	46.7							90	350	381	475	466	309	600	536	600	447	573
		14	30.6	40.5	34.2	32.2	27.2	49.2	49.5	48.9	41.8	49.4							120	278	253	369	339	208	597	419	567	322	431
																			150	218	157	220	246	166	491	330	439	215	316
																			180	163	152	168	191	142	386	208	342	163	199
		Figure 4b																	220	126	139	159	149	127	325	193	262	144	171
			WT					Atg5 CD11cKO											mean AUC	69514					93802
		0	66	70	76	62	62	70	74	71	77	64							SD	2788					4741
		2	77	74	85	66	71	87	98	103	98	102							n	5					5
		4	81	88	94	73	74	103	120	128	111	119
		6	94	93	107	94	83	109	141	134	131	136							AUC	65410	66500	80790	75995	58875	112330	88690	104790	73375	89825
		8	99	105	113	106	110	125	156	140	138	153
		10	105	112	115	111	117	141	178	146	144	166
		12	119	126	124	120	125	151	179	146	158	171
		14	121	133	118	121	127	168	185	150	167	183							Figure 4f ITT
																			minutes	WT					Atg5 CD11cKO
		Figure 4d	WT	Atg5 CD11cKO		Figure 4e	WT	Atg5 CD11cKO		Figure 4f	WT	Atg5 CD11cKO							0	205	199	190	195	198	183	196	205	192	197
			1.25	1.89			65.41	112.33			31.345	39.31							20	183	144	156	142	136	167	172	182	165	173
			1.12	1.86			66.5	88.69			29.08	39.25							40	136	139	127	131	129	154	163	169	158	155
			0.99	2.13			80.79	104.79			28.36	41.785							60	142	133	124	127	135	159	168	173	164	169
			0.97	2.26			75.995	73.375			28.635	39.995							90	137	125	122	125	134	160	166	179	171	176
			0.96	1.92			58.875	89.825			29.715	39.635							120	129	122	115	113	134	176	174	186	179	186
																			150	123	118	111	115	125	188	186	207	192	189
																			180	137	129	128	132	130	203	194	210	205	190
																			220	145	132	139	142	136	213	191	194	204	185
		Figure 4h	WT	Atg5 CD11cKO		Figure 4i	WT	Atg5 CD11cKO		WT	Atg5 CD11cKO		Figure 4j	WT	Atg5 CD11cKO				mean AUC	29427					39995
			1.7	4.4			121	159		83.5	107.5			125	169				SD	426.8					442.5
			2.1	4.1			134	177		86.8	105.8			93	154				n	5					5
			2.3	3.7			116	163		87.8	108.3			102	151
			1.7	4			128	167		81.3	103.4			110	146				AUC	31345	29080	28360	28635	29715	39310	39250	41785	39995	39635
			1.9	3.6			119	154		84.8	104.5			118	183
		Figure 4l	WT	Atg5 CD11cKO		WT	Atg5 CD11cKO		WT	Atg5 CD11cKO		WT	Atg5 CD11cKO
			0	3		1	2		0	0		1	5
			1	2		1	2		0	1		2	5
			0	3		1	2		0	1		1	6
			1	3		1	2		0	1		2	6
			1	3		0	2		0	0		1	5

## Sheet: Figure 5
		Figure 5f																Figure 5g	WT	Atg5 CD11cKO
			Weeks	WT						Atg5 CD11cKO									0.2	25.3
			0	9.3	8.9	5.71	9.12	7.58	8.07	7.84	6.25	8.38	5.91	8.15	7.5				0.2	3.4
			4	13.71	11.8	15.46	14.1	15.42	14.27	16.45	14	19.8	18.36	18.2	22.62				0.2	0.2
			8	19.12	18.81	20.48	22.76	21.33	14.95	23.78	26.95	28.75	29.86	29.4	31.47				3.4	22.03
			12	28.7	28.51	24.98	25.18	22.46	26.14	34.62	37.62	35.69	32.77	38.04	30.58				0.2	6.11
			14	35.1	35.2	31	34.4	32.7	38.5	47.3	44.6	49.7	48.8	46.3	41.4				0.2	6.11
																			0.2	22.03
																			3.4	9.11

## Sheet: Figure 6
	Figure 6b															Figure 6e GTT
			Isotype					anti-IL-23
		WT	41.2	37.9	36.5	38	35.9	38.4	36.6	35.7	37.7	36.2					WT+iso					WT+ anti-IL-23					Atg5CD11cKO +iso					Atg5 CD11cKO+ anti-IL-23
		Atg5 CD11cKO	53.4	51.2	53.7	50.3	49.5	52.4	45.5	43.7	51.3	49				min
																0	101	108	164	139	145	128	118	102	138	106	123	152	117	165	173	153	160	147	105	118
																20	378	343	505	420	450	406	435	430	355	303	461	425	377	533	476	463	310	467	461	415
	Figure 6c															40	420	456	540	456	540	415	477	437	430	290	518	534	485	600	519	454	273	468	413	454
			Isotype					anti-IL-23								60	383	478	540	458	536	436	540	493	418	235	532	503	452	600	555	411	283	473	329	452
		WT	141	136	132	143	138	133	129	135	125	140				90	252	469	455	454	504	410	532	448	391	195	465	496	376	561	551	313	235	370	221	388
		Atg5 CD11cKO	168	165	159	181	167	154	156	157	146	151				120	163	339	387	367	441	333	479	323	325	165	390	399	296	474	491	231	185	283	184	273
																150	127	255	304	273	401	278	420	239	274	142	265	361	265	423	432	182	173	230	130	183
																180	92	198	253	211	347	233	385	190	264	124	200	291	231	354	331	170	146	173	131	150
	Figure 6d															210	78	138	187	142	308	210	335	194	172	105	152	206	196	298	260	148	130	138	117	130
			Isotype					anti-IL-23								240	79	117	171	160	259	189	318	162	185	109	137	202	155	258	250	149	111	149	146	112
		WT	1.34	0.81	0.93	0.92	1.36	0.82	0.74	0.76	0.91	0.9				mean AUC	76549					73591					89972					59903
		Atg5 CD11cKO	2.31	2.14	1.89	1.76	2.05	1.34	1.46	1.27	1.42	1.73				SD	4988					5637					3793					2972
																n	5					5					5					5
	Figure 6e															AUC	49090	72735	86185	76170	98565	75355	102220	74935	73085	42360	80325	88895	72955	106480	101205	63700	48070	70050	52435	65260
			Isotype					anti-IL-23
		WT	49.09	72.735	86.185	76.17	98.565	75.355	102.22	74.935	73.085	42.36
		Atg5 CD11cKO	80.325	88.895	72.955	106.48	101.205	63.7	48.07	70.05	52.435	65.26
	Figure 6f
			Isotype					anti-IL-23
		WT	31.61	33.4	32.11	32.415	33.545	26.98	34.785	31.615	29.065	37.16
		Atg5 CD11cKO	40.605	42.585	33.91	35.075	40.27	33.765	33.03	34.715	30.56	32.76				Figure 6f ITT
																	WT+iso					WT+ anti-IL-23					Atg5CD11cKO +iso					Atg5 CD11cKO+ anti-IL-23
	Figure 6g															min
			Isotype					anti-IL-23								0	204	205	194	214	223	152	242	202	181	239	227	214	183	217	232	204	252	236	219	211
		WT	2.11	1.96	2.05	1.95	2.13	1.89	2.08	1.96	1.83	1.79				20	185	199	173	194	201	132	165	176	165	225	210	213	138	170	200	215	195	208	186	210
		Atg5 CD11cKO	3.15	2.84	2.96	2.95	3.19	2.14	2.08	2.24	2.33	2.36				40	142	153	156	178	176	129	173	151	139	148	209	217	148	190	197	155	160	154	137	152
																60	167	172	169	164	165	152	177	156	142	151	210	222	194	172	217	172	175	170	151	169
																90	175	182	174	174	178	159	189	173	158	173	221	238	191	185	220	174	171	177	157	175
	Figure 6h															120	179	186	180	172	187	149	192	178	159	221	238	245	190	201	225	186	179	209	166	179
			Isotype					anti-IL-23								150	184	198	190	182	191	156	211	189	176	258	241	261	221	222	245	195	187	201	187	188
		WT	155	149	153	158	144	141	144	151	148	159				180	181	202	203	193	198	168	228	197	189	265	247	265	230	211	259	225	195	217	189	195
		Atg5 CD11cKO	223	196	205	210	219	146	148	156	153	139				mean AUC	32616					31921					38489					32966
																SD	384.8					1388					1109					570.9
																n	5					5					5					5
	Figure 6j
			Isotype					anti-IL-23								AUC	31610	33400	32110	32415	33545	26980	34785	31615	29065	37160	40605	42585	33910	35075	40270	33765	33030	34715	30560	32760
		WT	0	1	0	1	1	0	0	0	0	0
		Atg5 CD11cKO	3	2	3	2	3	1	1	1	1	0
			Isotype					anti-IL-23
		WT	0	1	0	1	0	0	0	0	0	0
		Atg5 CD11cKO	1	2	1	2	1	1	0	1	1	0
			Isotype					anti-IL-23
		WT	0	0	0	1	0	0	0	0	0	0
		Atg5 CD11cKO	0	2	1	2	1	1	0	0	0	0
			Isotype					anti-IL-23
		WT	0	2	0	3	1	0	0	0	0	0
		Atg5 CD11cKO	4	6	5	6	5	3	1	2	2	0
	Figure 6k
			Isotype					anti-IL-23
		WT	98.7	99.8	93.1	85.7	106.6	67.8	70.9	59.7	63.2	66.1
		Atg5 CD11cKO	115.4	121.8	126.7	116.6	129.3	75.6	79	70.2	65.5	75.4

## Sheet: Figure 7
	Figure 7b																Figure 7e GTT
			Isotype					anti-IL-23
		WT	33.8	38.9	41.6	33.1	35.9	43.7	32.8	39.5	32.8	35.8						WT+iso					WT+ anti-IL-23					Atg5CD11cKO +iso					Atg5 CD11cKO+ anti-IL-23
		Atg5 CD11cKO	51.9	53.3	46.7	52.6	49.2	42.6	44.8	50.7	49.4	46					min
																	0	165	171	113	176	188	122	133	208	121	161	171	139	153	172	200	149	106	166	148	101
																	20	428	473	507	499	456	344	518	461	363	432	577	598	562	514	600	320	372	399	445	411
	Figure 7c																40	528	498	538	537	564	342	489	457	454	470	581	557	592	565	600	400	460	373	463	412
			Isotype					anti-IL-23									60	474	496	487	527	570	277	438	365	464	436	600	576	537	600	600	386	475	330	396	384
		WT	156	159	146	150	143	150	153	157	143	158					90	526	398	454	523	587	238	364	351	404	376	576	415	477	489	565	397	372	284	345	315
		Atg5 CD11cKO	175	169	163	180	175	163	169	149	156	147					120	441	485	332	430	482	155	308	336	355	316	503	332	438	444	505	278	322	215	302	248
																	150	319	399	247	371	400	131	217	306	229	266	481	244	348	361	413	230	237	173	247	186
																	180	270	332	172	303	314	107	164	260	200	214	419	206	239	241	336	201	179	144	194	148
	Figure 7d																210	249	233	153	237	235	122	145	225	145	182	346	177	199	206	253	189	161	137	163	132
			Isotype					anti-IL-23									240	201	179	149	179	240	112	131	218	140	156	231	131	155	192	202	173	172	130	168	125
		WT	1.23	0.97	1.13	1.07	1.36	0.85	0.77	1.03	1.13	0.97					mean AUC	90704					67677					97230					64513
		Atg5 CD11cKO	2.26	2.17	2.43	2.13	2.33	1.37	1.41	1.29	1.38	1.24					SD	3106					3591					3760					2141
																	n	5					5					5					5
	Figure 7e																AUC	89785	91625	77180	94260	100670	46135	70325	77175	71240	73510	113085	113085	91390	93410	106190	66985	70285	55890	69590	59815
			Isotype					anti-IL-23
		WT	89.785	91.625	77.18	94.26	100.67	46.135	70.325	77.175	71.24	73.51						89.785	91.625	77.18	94.26	100.67	46.135	70.325	77.175	71.24	73.51	113.085	113.085	91.39	93.41	106.19	66.985	70.285	55.89	69.59	59.815
		Atg5 CD11cKO	113.085	113.085	91.39	93.41	106.19	66.985	70.285	55.89	69.59	59.815
	Figure 7f
			Isotype					anti-IL-23									Figure 7f ITT
		WT	33.11	28.53	36.065	36.815	33.6	23.64	27.915	22.14	27.69	28.56
		Atg5 CD11cKO	30.685	38.97	34.495	40.05	34.805	27.735	29.055	25.08	27.125	28.525						WT+iso					WT+ anti-IL-23					Atg5CD11cKO +iso					Atg5 CD11cKO+ anti-IL-23
																	min
																	0	252	239	244	265	246	196	234	192	235	256	243	268	263	267	275	240	233	225	221	242
	Figure 7g																20	227	199	214	257	238	151	160	134	188	221	209	261	256	256	232	194	177	147	194	202
			Isotype					anti-IL-23									40	182	155	180	234	181	129	126	118	149	179	173	229	243	254	209	155	152	139	175	168
		WT	2.21	1.89	2.3	2.01	1.98	2.12	2.19	2.28	2.47	1.95					60	231	157	233	237	191	153	151	135	141	153	206	204	195	204	222	157	165	139	156	162
		Atg5 CD11cKO	3.25	3.39	2.96	3.08	3.05	2.59	2.46	2.38	2.73	2.86					90	224	169	238	242	243	142	185	132	182	138	202	277	214	267	227	165	199	159	165	172
																	120	223	224	276	246	233	172	233	165	204	219	204	287	234	308	235	201	219	185	196	200
																	150	215	223	300	252	247	189	236	193	233	231	219	298	238	322	255	230	232	221	187	233
	Figure 7h																mean AUC	33624					25989					35801					27504
			Isotype					anti-IL-23									SD	1256					1122					1436					665
		WT	151	148	143	152	150	149	143	149	157	139					n	5					5					5					5
		Atg5 CD11cKO	221	203	229	231	208	161	175	169	155	166
																	AUC	33110	28530	36065	36815	33600	23640	27915	22140	27690	28560	30685	38970	34495	40050	34805	27735	29055	25080	27125	28525
	Figure 7j																	33.11	28.53	36.065	36.815	33.6	23.64	27.915	22.14	27.69	28.56	30.685	38.97	34.495	40.05	34.805	27.735	29.055	25.08	27.125	28.525
			Isotype					anti-IL-23
		WT	0	1	1	1	1	0	0	0	0	0
		Atg5 CD11cKO	3	3	2	3	3	1	1	1	1	0
			Isotype					anti-IL-23
		WT	0	1	1	1	0	0	0	0	0	0
		Atg5 CD11cKO	1	2	1	2	2	1	0	1	1	0
			Isotype					anti-IL-23
		WT	0	1	0	1	0	0	0	0	0	0
		Atg5 CD11cKO	0	2	2	1	1	1	0	0	0	0
			Isotype					anti-IL-23
		WT	0	3	2	3	1	0	0	1	0	0
		Atg5 CD11cKO	4	7	6	5	6	3	1	2	2	0
	Figure 7k
			Isotype					anti-IL-23
		WT	90.4	82.3	86.7	91.8	97.6	59.6	57.8	45.1	63.4	60.8
		Atg5 CD11cKO	110.9	113.8	101.4	106.8	108.7	75.2	73	79.4	84.7	83.7

## Sheet: Supplementary Figure 1
	Supplementary Figure 1b
	LC3-II/LC3-I ratio		NCD	NCD+CQ	HFD	HFD+CQ		p62/β-actin ratio		NCD	NCD+CQ	HFD	HFD+CQ
			1	3.341	0.864	1.571				1	1.418	1.96	2.352
	Supplementary Figure 1c
			WT				Atg5 CD11cKO
		CD11c- cells	20.70959	27.86104	15.12996	13.96524	0.538873	0.998455	0.95693	1.505742
		CD11c+ cells	34	30.6584	33.78305	37.15363	5.611419	24.3757	26.53908	33.03223
	Supplementary Figure 1f		WT	Atg5 CD11cKO			Supplementary Figure 1h		WT	Atg5 CD11cKO
			4.21	6.19					6.89	4.15
			5.86	5.6					6.44	5.7
			5.57	4.32					5.78	4.74
			6.23	4.69					4.83	5.2
			4.95	5.44					6.3	6.79

## Sheet: Supplementary Figure 2
	Supplementary Figure 2b		WT	Atg5 CD11cKO
			25.6	27.7
			20.4	26.2
			27.8	25.6
			21.3	28.5
			28.2	21.7

## Sheet: Supplementary Figure 3
	Supplementary Figure 3a	WT	Atg5 CD11cKO		Supplementary Figure 3b	WT	Atg5 CD11cKO		Supplementary Figure 3c	WT	Atg5 CD11cKO
		0.039	0.081			1	2.3			34.4	40.2
		0.043	0.084			1.2	2.7			35.6	40.6
		0.041	0.104			1.6	2.5			37.8	42.1
		0.042	0.095			0.9	2.6			36.6	40.7
		0.037	0.108			1.3	2.4
	Supplementary Figure 3d
		WT				Atg5 CD11cKO
	Day	0.67	0.822	0.884	0.846	0.752	0.568	0.812	0.888
	Night	1.036	1.16	1.374	1.114	2.334	1.498	2.058	1.558
	Supplementary Figure 3g	WT	Atg5 CD11cKO		Supplementary Figure 3h	WT	Atg5 CD11cKO		Supplementary Figure 3i	WT	Atg5 CD11cKO		Supplementary Figure 3j	WT	Atg5 CD11cKO
		28.8	35.5			0.02666667	0.05671642			1.325	1.819			167	212
		30.7	34.7			0.0271987	0.05504587			1.57	2.115			191	205
		32.5	37.7			0.02987692	0.05570292			1.882	2.65			200	232
			36.8				0.05978261				2.332				222
	Supplementary Figure 3k	WT	Atg5 CD11cKO		Supplementary Figure 3l	WT	Atg5 CD11cKO		Supplementary Figure 3m	WT	Atg5 CD11cKO		Supplementary Figure 3n	WT	Atg5 CD11cKO
		29.3	27.9			0.89	1.04			155	168			45	61
		31.2	31.6			1.06	0.86			165	171			51	44
		26.8	30.5			0.95	1.14			169	154			36	56
		32.3	28.4			1.19	0.99			147	163			49	59
						1.14	1.28			151	167			42	39

## Sheet: Supplementary Figure 3e
	Energy expenditure
		minutes	WT				Atg5 CD11cKO
		30	14.012	10.605	10.599	15.13	11.637	11.749	10.795	11.508
		60	12.176	10.541	10.479	12.567	10.775	12.243	11.007	12.626
		90	10.933	12.4	10.623	11.667	10.532	10.965	11.624	12.342
		120	12.178	10.805	13.8	13.791	12.776	13.273	3.551	13.875
		150	16.46	12.057	14.968	11.249	12.656	11.134	8.633	12.409
		180	19.166	13.555	13.38	11.428	13.711	12.356	12.362	11.352
		210	14.739	11.829	9.88	13.053	10.951	12.504	11.95	12.425
		240	11.946	11.47	11.586	10.835	13.869	12.082	12.434	11.599
		270	12.107	12.458	9.369	10.127	12.097	10.857	10.607	14.118
		300	12.28	11.703	11.272	10.601	10.884	12.533	11.329	11.398
		330	12.727	15.841	14.619	13.296	11.58	11.768	13.121	11.456
		360	12.366	14.162	11.772	9.514	11.005	11.756	10.728	10.967
		390	14.702	12.689	10.003	10.742	11.823	12.072	10.264	12.253
		420	14.712	12.432	10.509	13.202	10.401	13.06	11.115	10.27
		450	11.946	12.191	11.691	13.576	11.391	11.986	11.209	11.744
		480	11.528	14.51	11.179	10.844	10.608	11.01	10.338	10.879
		510	14.175	12.29	11.589	11.369	11.644	13.305	10.476	11.209
		540	11.825	11.822	11.802	11.091	11.451	12.156	10.776	13.128
		570	11.83	11.532	9.477	10.637	10.642	13.12	11.192	11.317
		600	11.807	12.51	11.716	11.172	10.507	12.623	11.092	10.82
		630	11.79	11.716	10.553	10.629	10.771	12.262	11.56	11.241
		660	12.133	14.371	10.292	11.433	12.396	11.894	11.645	11.835
		690	13.345	12.065	10.227	12.253	11.088	12.194	12.886	14.921
		720	12.314	11.981	11.106	11.668	12.248	12.883	12.297	12.414
		750	13.184	13.593	13.019	18.689	13.766	12.938	15.401	14.791
		780	16.092	14.944	11.758	13.411	16.239	14.233	14.035	13.205
		810	15.997	13.787	10.635	15.579	16.585	13.611	13.374	13.413
		840	15.107	13.572	13.532	17.294	15.551	16.172	13.884	14.026
		870	13.554	14.405	11.213	13.274	12.89	15.552	13.928	13.721
		900	16.549	15.7	10.088	15.318	14.298	12.623	13.459	12.888
		930	15.811	14.145	12.624	15.008	16.289	13.601	14.755	15.815
		960	17.248	13.595	11.767	13.967	14.026	15.216	14.01	16.141
		990	14.159	14.919	11.808	17.105	15.365	14.094	11.894	14.274
		1020	14.335	14.744	11.606	16.847	16.235	12.554	12.143	17.322
		1050	18.27	14.626	14.144	17.968	15.799	16.354	12.587	14.983
		1080	13.941	15.236	11.565	13.227	15.535	15.784	11.945	11.839
		1110	13.623	14.277	14.756	15.804	12.804	14.025	12.511	13.812
		1140	17.902	14.835	11.236	16.705	14.505	13.482	13.683	11.49
		1170	14.809	13.859	16.355	13.827	14.137	15.411	10.773	12.24
		1200	16.238	15.283	14.121	14.064	11.374	13.018	11.158	12.659
		1230	12.908	14.076	10.48	16.128	11.385	12.959	11.255	12.372
		1260	12.249	13.879	11.257	14.246	14.541	13.067	12.851	12.876
		1290	14.794	13.716	13.146	12.403	11.449	13.89	12.645	12.34
		1320	14.62	13.527	15.445	13.711	16.1	13.172	12.716	12.246
		1350	13.128	15.373	9.349	11.908	13.212	15.133	16.578	13.799
		1380	12.897	12.746	11.733	13.46	14.943	12.443	12.641	12.882
		1410	13.386	12.686	10.507	12.03	12.691	12.415	12.9	15.146
		1440	12.864	11.652	8.69	11.75	10.345	12.589	11.144	14.065
		1470	12.722	10.72	13.66	10.903	10.666	13.048	10.739	12.002
		1500	11.682	11.526	11.201	13.581	13.648	13.28	11.138	14.335
		1530	16.649	11.062	14.904	11.589	10.643	13.074	11.406	12.953
		1560	13.988	12.542	9.977	10.857	13.182	11.472	13.154	12.183
		1590	11.553	12.851	9.708	11.846	10.715	10.632	10.856	13.286
		1620	11.261	12.212	15.04	13.662	12.499	12.534	10.026	14.155
		1650	13.57	13.643	13.345	11.543	10.847	11.039	12.034	10.88
		1680	12.077	12.028	10.078	9.695	10.73	13.283	9.706	11.546
		1710	14.113	11.272	11.168	9.558	12.056	12.014	9.243	11.178
		1740	11.856	11.838	11.564	10.428	11.235	11.864	9.596	10.439
		1770	11.691	10.755	9.616	10.654	11.075	12.013	11.554	11.563
		1800	15.352	12.732	11.889	11.616	10.265	12.597	9.66	10.546
		1830	12.004	12.043	12.361	11.717	11.106	12.58	11.317	10.948
		1860	12.534	12.513	10.077	10.344	10.42	13.941	10.12	9.945
		1890	13.308	12.452	10.001	11.154	10.759	12.478	11.043	10.466
		1920	11.292	12.243	10.663	13.798	12.149	12.077	10.757	10.567
		1950	11.757	12.909	10.467	13.362	10.684	11.653	11.221	11.614
		1980	12.984	12.124	10.577	11.64	11.876	12.973	11.634	10.756
		2010	11.7	15.674	12.862	12.123	10.618	11.866	11.159	10.294
		2040	11.722	11.897	10.567	13.366	12.879	11.017	11.197	13.121
		2070	12.437	11.813	13.788	10.793	9.669	13.613	12.457	10.458
		2100	13.437	13.45	10.173	11.172	11.363	11.466	12.476	12.252
		2130	12.233	10.942	9.773	11.655	11.231	11.966	12.106	12.771
		2160	12.833	13.411	10.541	13.665	11.84	13.618	13.686	12.338
		2190	13.188	13.429	10.369	15.337	13.592	16.292	15.928	14.303
		2220	15.06	15.889	14.163	17.023	17.212	14.312	13.628	12.816
		2250	17.188	14.772	12.521	16.737	15.197	13.035	13.182	14.226
		2280	15.125	13.428	13.306	17.363	12.985	15.808	15.357	16.203
		2310	13.86	14.234	12.766	15.013	12.182	15.195	12.59	13.519
		2340	13.571	14.762	9.818	18.494	17.325	13.284	12.251	15.198
		2370	16.614	11.61	12.237	14.353	13.606	11.993	12.227	12.888
		2400	15.557	12.528	12.351	15.163	11.518	12.91	14.806	13.262
		2430	12.641	14.622	12.452	14.502	16.343	12.741	13.013	15.743
		2460	15.765	13.489	10.962	17.056	16.02	16.057	12.233	12.881
		2490	14.747	14.107	13.103	15.822	14.977	14.481	14.295	14.741
		2520	14.236	15.426	12.926	14.41	14.558	14.647	14.364	13.704
		2550	17.513	14.63	13.524	12.712	13.606	13.239	11.679	15.771
		2580	16.657	14.031	13.346	16.773	14.046	12.833	14.242	14.111
		2610	12.816	15.584	11.099	14.753	11.458	16.066	12.387	12.112
		2640	14.141	12.905	13.815	12.813	12.753	14.163	11.161	15.302
		2670	14.094	11.673	11.38	12.613	17.852	13.368	12.113	13.562
		2700	15.395	14.551	15.515	13.306	17.548	14.455	14.624	14.27
		2730	13.579	14.168	13.686	13.835	13.13	14.356	11.722	14.392
		2760	12.714	13.584	11.12	11.635	12.547	15.844	12.156	14.349
		2790	13.864	13.07	13.958	15.431	14.314	14.48	12.369	13.466
		2820	12.943	12.366	12.205	11.512	14.33	12.49	11.292	13.048
		2850	15.651	15.287	14.172	10.679	14.051	13.475	13.036	15.496
		2880	13.005	12.412	12.938	11.547	11.093	14.635	12.07	13.239
		2910	19.153	11.74	9.734	11.82	11.733	12.892	10.684	10.758
		2940	12.298	13.385	12.265	10.156	10.472	10.846	9.277	10.361
		2970	12.149	11.717	10.361	15.168	13.881	11.437	9.716	12.414
		3000	13.723	11.771	10.493	10.811	11.362	12.437	10.186	10.704
		3030	11.877	11.874	14.081	14.063	12.391	12.166	10.561	10.903
		3060	16.594	14.742	13.46	11.302	10.665	10.374	10.467	10.86
		3090	14.672	13.617	12.29	11.187	10.485	12.955	10.09	9.399
		3120	11.81	11.108	10.539	13.21	11.556	11.114	10.565	12.86
		3150	11.514	10.962	9.236	14.271	10.512	10.442	11.449	13.31
		3180	14.326	12.322	11.366	12.905	12.073	10.417	10.243	10.22
		3210	12.881	9.97	9.542	10.439	11.157	10.84	10.1	14.464
		3240	11.623	10.117	12.027	10.146	10.549	10.995	11.451	9.867
		3270	11.484	12.529	10.578	11.077	10.466	11.46	9.9	11.362
		3300	11.617	11.152	8.746	9.255	11.362	13.738	10.792	9.776
		3330	13.946	11.517	10.541	11.379	10.659	11.399	11.713	9.95
		3360	12.164	11.556	9.828	11.112	10.43	12.023	11.719	11.424
		3390	11.326	10.834	11.23	12.052	11.072	10.007	12.004	10.428
		3420	11.138	12.679	9.664	10.747	10.136	8.986	11.206	11.836
		3450	12.769	10.93	9.25	10.576	9.94	12.003	11.583	10.293
		3480	11.863	11.782	11.41	12.685	12.592	9.941	12.775	13.637
		3510	12.019	12.565	9.266	10.488	11.308	9.479	11.678	11.371
		3540	11.596	11.819	10.801	12.785	10.963	12.303	12.361	10.483
		3570	11.766	12.34	9.19	10.199	11.7	10.994	11.099	11.827
		3600	13.008	12.016	11.406	11.931	10.449	14.065	13.913	12.262
		3630	12.737	11.471	11.1	14.856	14.815	14.275	16.266	13.778
		3660	16.199	15.749	11.55	15.962	16.496	13.935	14.349	13.002
		3690	17.416	14.727	11.281	14.508	16.632	13.583	16.479	12.55
		3720	13.565	13.757	10.803	14.618	16.3	14.523	15.898	15.91
		3750	15.309	12.901	11.685	15.109	14.22	12.629	13.126	15.473
		3780	18.709	13.474	14.59	13.032	12.079	12.474	11.988	12.557
		3810	13.648	11.708	11.19	13.787	15.214	15.216	12.975	12.816
		3840	12.296	11.544	10.584	14.944	17.072	16.907	14.87	14.697
		3870	14.351	14.966	14.165	14.321	15.202	14.496	14.183	13.301
		3900	15.571	16.981	13.256	14.654	12.047	14.103	11.714	13.749
		3930	13.831	15.327	11.51	14.353	16.233	14.024	12.232	16.169
		3960	16.076	16.207	12.607	12.747	16.882	14.303	15.83	13.132
		3990	13.792	15.033	14.149	17.385	15.32	12.835	12.305	11.887
		4020	16.14	14.103	12.631	15.239	15.167	13.913	12.019	14.77
		4050	15.199	15.883	11.901	14.36	11.976	16.06	12.529	13.464
		4080	12.761	15.016	14.034	13.991	12.049	13.179	12.797	14.589
		4110	12.883	14.504	10.907	12.453	15.153	16.119	12.858	14.7
		4140	12.642	13.095	16.754	13.3	11.644	15.003	13.353	11.552
		4170	15.875	13.739	11.959	14.123	15.367	12.29	12.402	12.81
		4200	13.363	13.204	12.263	11.89	14.989	13.814	12.012	11.089
		4230	12.286	13.169	13.498	14.114	12.237	13.97	11.574	15.007
		4260	15.803	12.965	10.999	10.87	17.087	13.231	14.194	12.984
		4290	13.53	13.492	11.393	13.841	12.393	14.226	12.365	14.75
		4320	14.824	11.027	13.384	10.97	12.227	12.353	10.798	11.728
		4350	14.817	11.214	11.246	10.598	13.153	12.238	9.984	10.666
		4380	10.814	11.832	8.438	13.339	11.083	12.463	9.979	11.615
		4410	13.308	13.827	12.845	12.74	10.788	12.738	10.862	9.777
		4440	14.587	12.389	11.687	15.114	12.626	12.602	11.911	11.779
		4470	15.26	12.397	9.766	14.777	10.477	11.838	10.691	9.901
		4500	12.9	12.656	9.07	10.339	12.103	12.549	11.133	9.981
		4530	12.006	11.581	11.799	10.706	14.065	11.768	12.833	10.612
		4560	13.575	11.447	10.279	9.956	13.575	12.379	9.337	9.824
		4590	11.668	12.127	10.377	10.237	11.202	12.911	11.553	11.151
		4620	12.073	12.851	9.788	11.654	11.513	13.358	11.192	9.465
		4650	12.673	11.991	9.928	10.683	12.202	11.241	10.485	9.245
		4680	12.696	14.748	10.314	11.915	11.046	10.75	10.588	8.962
		4710	17.018	14.437	13.444	14.279	10.383	11.118	13.083	9.452
		4740	13.138	12.31	10.624	10.605	10.56	13.218	11.002	10.449
		4770	11.685	11.604	10.151	12.753	10.042	10.937	11.379	10.017
		4800	10.982	12.501	9.897	10.571	12.271	11.028	10.148	9.554
		4830	11.578	13.512	10.53	11.414	11.258	11.13	10.401	10.711
		4860	11.796	11.388	11.567	11.181	12.8	10.818	11.059	9.825
		4890	13.016	13.315	10.587	13.115	10.544	12.353	11.383	11.419
		4920	12.531	11.703	12.232	11.302	10.623	12.471	11.354	11.018
		4950	13.02	12.484	10.565	12.917	13.752	12.395	12.491	10.11
		4980	12.444	15.345	10.553	13.817	11.696	15.114	11.55	11.508
		5010	13.433	12.357	10.54	12.637	13.084	13.29	12.177	10.953
		5040	12.957	14.455	12.426	13.772	13.393	13.31	11.675	11.816
		5070	13.759	15.954	18.161	16.082	14.62	17.46	16.573	14.948
		5100	16.996	18.111	15.998	16.519	16.118	15.392	13.48	14.139
		5130	14.754	16.116	14.485	15.877	15.167	18.314	15.72	14.069
		5160	17.068	16.893	13.971	16.943	14.651	14.587	13.807	13.388
		5190	14.257	15.553	14.22	16.551	16.83	16.411	12.573	16.736
		5220	15.329	14.637	13.977	15.506	15.25	15.428	15.941	13.703
		5250	14.758	17.137	11.765	18.591	13.736	14.998	15.854	11.751
		5280	18.261	14.741	14.664	15.492	13.053	14.407	12.133	13.717
		5310	16.482	20.86	13.834	16.215	16.313	14.168	12.416	14.588
		5340	14.731	15.938	11.271	13.203	16.712	16.189	12.835	16.581
		5370	12.83	15.648	14.969	13.222	16.281	14.258	15.286	14.437
		5400	17.737	15.296	12.412	12.292	13.788	13.775	13.67	12.723
		5430	16.579	14.435	13.282	17.84	14.483	14.882	12.531	12.971
		5460	16.62	12.706	15.396	12.152	16.56	12.35	12.538	13.088
		5490	13.67	11.874	15.273	14.372	13.846	17.111	12.495	13.183
		5520	14.702	14.754	14.735	13.501	16	14.501	12.838	16.702
		5550	13.389	14.729	12.245	13.931	15.25	12.454	12.809	13.127
		5580	13.739	13.937	14.415	12.213	13.039	13.001	12.281	13.848
		5610	14.959	16.992	12.408	14.597	12.945	12.992	15.635	13.583
		5640	14.031	13.963	11.841	13.294	15.524	14.643	11.604	13.182
		5670	14.327	12.569	12.78	12.528	13.868	12.087	14.839	14.965
		5700	13.75	12.425	12.43	12.341	12.423	11.652	11.975	14.241
		5730	14.024	14.128	11.74	12.268	13.678	14.038	11.427	12.344
		5760	11.565	14.356	10.645	10.901	14.625	10.955	10.562	11.004
		5790	15.076	10.053	12.37	13.345	13.897	12.377	12.209	10.634
		5820	12.297	11.177	11.329	13.553	11.873	10.279	14.713	12.12
		5850	14.388	12.892	10.164	9.966	11.534	11.266	10.949	11.282
		5880	12.732	11.71	10.883	10.861	10.872	10.12	11.37	13.383
		5910	17.76	11.441	13.095	11.683	11.768	11.111	11.855	12.426
		5940	14.362	11.759	8.471	12.727	13.395	11.789	10.525	10.483
		5970	16.56	11.339	9.387	11.931	11.853	9.917	10.111	11.128
		6000	11.931	11.246	12.145	10.448	11.823	11.36	10.63	11.144
		6030	12.099	14.019	10.904	9.284	13.768	10.757	12.286	11.585
		6060	13.191	13.337	12.139	12.086	12.225	10.398	10.024	11.133
		6090	10.923	11.249	12.645	9.886	11.85	12.332	10.946	11.595
		6120	10.928	10.789	9.031	13.075	11.465	11.568	10.368	9.211
		6150	12.164	12.569	8.835	10.112	13.578	12.039	11.426	9.673
		6180	11.658	10.518	9.738	9.849	12.542	12.907	9.591	10.31
		6210	13.608	11.468	9.659	10.812	11.328	11.825	11.436	11.114
		6240	11.107	12.108	8.722	13.322	11.186	11.186	10.662	12.707
		6270	11.972	10.673	10.215	9.902	11.684	11.837	10.955	10.67
		6300	10.807	10.964	11.15	10.736	11.767	10.816	11.274	9.559
		6330	11.831	13.241	9.265	12.103	11.616	11.937	11.318	11.125
		6360	13.48	11.646	9.945	11.766	11.133	11.349	10.753	13.218
		6390	12.2	11.998	10.215	12.245	13.105	12.887	12.022	12.058
		6420	12.457	11.904	9.395	13.17	12.348	11.481	10.883	12.689
		6450	12.869	11.685	11.569	12.136	13.103	13.383	12.474	12.343
		6480	14.265	13.142	10.076	11.427	12.915	11.739	13.07	13.75
		6510	14.4	13.872	13.595	15.658	15.608	16.094	16.125	16.746
		6540	17.591	15.375	12.093	14.515	15.192	13.97	14.09	17.061
		6570	18.109	14.361	11.686	15.405	13.341	14.758	14.001	15.164
		6600	15.312	14.97	12.667	13.875	13.281	16.534	14.785	17.096
		6630	15.366	15.238	11.78	17.444	13.75	14.326	15.001	15.307
		6660	17.478	13.937	11.211	13.104	17.483	12.963	13.011	14.253
		6690	16.741	12.405	10.583	13.179	16.184	13.511	12.271	15.604
		6720	14.45	13.827	17.356	14.73	14.701	15.08	13.184	13.507
		6750	14.063	14.663	12.058	16.396	15.777	14.496	15.522	17.328
		6780	15.811	13.555	9.962	16.23	13.3	12.517	15.349	14.167
		6810	19.396	15.976	9.82	15.412	13.212	15.394	12.358	14.53
		6840	14.033	15.74	15.88	15.317	16.734	14.869	13.3	16.121
		6870	17.224	14.706	12.211	13.85	16.828	16.298	12.414	15.363
		6900	14.083	13.824	14.774	15.443	13.881	15.061	14.203	16.234
		6930	18.068	14.829	11.184	15.188	11.936	14.575	13.337	15.153
		6960	17.921	14.734	12.589	14.613	11.136	13.117	14.944	13.589
		6990	13.847	14.522	9.902	15.249	11.943	13.024	13.606	13.351
		7020	14.454	14.505	11.715	13.881	12.296	12.911	15.637	14.465
		7050	13.672	12.966	10.003	14.402	12.896	15.45	14.175	17.165
		7080	14.066	11.151	9.188	13.269	15.45	15.138	10.99	12.568
		7110	13.514	13.138	12.846	14.294	13.811	14.894	12.89	13.241
		7140	12.8	14.115	10.391	14.39	11.926	11.871	14.226	12.247
		7170	12.15	11.923	10.11	12.674	14.636	13.98	14.168	15.952
		7200	13.984	10.791	14.464	13.666	12.714	12.28	12.047	15.051

[truncated: 4 more sheets: Supplementary Figure 3f, Supplementary Figure 4, Supplementary Figure 5, Supplementary Figure 6]
